# Supplementary material for: Research Progress of Bioactive Components in Sanghuangporus spp
Source: Molecules. 2024 Mar 7;29(6):1195. doi: 10.3390/molecules29061195 (PMC10976032; doi:10.3390/molecules29061195)
Supplement: Supplementary file 1 [file molecules-29-01195-s001.zip]

Archive with 1 entries (1 files):
- molecules-2848980-supplementary.pdf
